# Supplementary material for: Vitelline Warbler (Setophaga vitellina) songs, calls, and habitat preferences: novel acoustic descriptions of a range-restricted Caribbean songbird
Source: PLoS One. 2025 Apr 28;20(4):e0312636. doi: 10.1371/journal.pone.0312636 (PMC12036837; doi:10.1371/journal.pone.0312636)
Supplement: S1 Dataset — For each habitat block, spatial and habitat characteristics are reported, as well as the number of singing birds observed. (XLSX) [file pone.0312636.s003.xlsx]

## Sheet: Metadata
All data were collected on Little Cayman Island in February-March 2023 by Wyatt Cummings, David Goodman, Craig Layne, Kate Singer, and Whitney Thomas.
Variable	Description
Transect	Categorical name of survey route on Little Cayman roads (A-E)
Habitat	Qualitative assignment for the entire stretch of roadside (Dry scrub, Dry forest, Mangrove, Sea grape, Developed)
Length (km)	Length of roadside surveyed (in kilometers)
Side of road (E/W or I/C)	Category denoting which side of the road a habitat was found on (E: east, W: west, I: inland, C: coastal). E/W applies to the three cross-roads, and I/C applies to the main coastal road.
# Birds	Number of birds documented singing in a given habitat block.
GPS 1 lat	Latitude (decimal) of the northernmost end of the habitat block.
GPS 1 long	Longitude (decimal) of the northernmost end of the habitat block.
GPS 2 lat	Latitude (decimal) of the southernmost end of the habitat block.
GPW 2 long	Longitude (decimal) of the southernmost end of the habitat block.

## Sheet: Vitelline Warbler Distribution
Transect	Habitat	Length (km)	Side of road (E/W or I/C)	# Birds	GPS point 1 lat	GPS 1 long	GPS point 2 lat	GPW 2 long
A	Dry scrub	0.397154	C	0	19.6874	-80.0682	19.6848	-80.0708
A	Mangrove	0.12954	I	0	19.6825	-80.0765	19.6816	-80.0773
A	Dry forest	1.00101	I	3	19.6816	-80.0773	19.6788	-80.0862
A	Dry forest	1.067	I	0	19.6872	-80.0682	19.6825	-80.0765
A	Sea grape	0.196291	C	0	19.6787	-80.0872	19.6777	-80.0888
A	Mangrove	0.0707136	I	0	19.6788	-80.0862	19.6786	-80.087
A	Mangrove	0.074676	I	0	19.6783	-80.0877	19.6779	-80.0883
A	Sea grape	0.30541	I	0	19.6761	-80.0908	19.6746	-80.0933
A	Dry forest	0.327965	I	1	19.6779	-80.0883	19.6761	-80.0908
A	Dry forest	0.0835152	I	0	19.6786	-80.087	19.6783	-80.0877
A	Sea grape	0.521427	C	0	19.6772	-80.0893	19.6747	-80.0935
A	Dry scrub	0.071628	C	0	19.6777	-80.0888	19.6772	-80.0893
A	Dry forest	0.395935	E	2	19.6746	-80.0933	19.6717	-80.0914
A	Dry scrub	1.31966	E	1	19.6717	-80.0914	19.6635	-80.0837
A	Dry forest	0.36576	E	2	19.6633	-80.0837	19.6601	-80.0836
A	Dry scrub	1.43071	W	0	19.6717	-80.0919	19.6629	-80.084
A	Dry forest	0.354787	W	0	19.6746	-80.0934	19.6718	-80.0919
A	Sea grape	2.63932	C	3	19.6601	-80.1096	19.6593	-80.0855
A	Dry scrub	1.78637	C	3	19.6726	-80.0987	19.661	-80.1098
A	Sea grape	0.629254	C	0	19.6747	-80.0935	19.6726	-80.0987
A	Dry forest	0.273101	W	1	19.6627	-80.084	19.6602	-80.0838
A	Mangrove	0.556833	I	0	19.6745	-80.0935	19.6727	-80.0979
A	Dry forest	1.2408	C	1	19.6848	-80.0708	19.6805	-80.0813
A	Dry scrub	0.666268	C	2	19.6805	-80.0813	19.6787	-80.0872
A	Mangrove	1.59969	I	0	19.6607	-80.0948	19.6602	-80.1093
A	Dry scrub	1.89903	I	3	19.6727	-80.0979	19.6605	-80.1094
A	Developed	1.16356	I	0	19.6607	-80.0948	19.66	-80.0838
A	Developed	0.102718	C	0	19.661	-80.1098	19.6601	-80.1096
B	Mangrove	0.0743712	E	0	19.6773	-80.0594	19.6767	-80.0591
B	Mangrove	0.679094	W	0	19.6772	-80.0596	19.6767	-80.0593
B	Dry scrub	0.057912	W	0	19.6778	-80.0599	19.6773	-80.0596
B	Dry scrub	0.410383	W	0	19.6814	-80.0621	19.6782	-80.0601
B	Dry scrub	1.32288	E	6	19.6867	-80.0672	19.6774	-80.0595
B	Dry scrub	0.666268	C	0	19.6925	-80.0654	19.6874	-80.0682
B	Dry forest	0.187147	I	0	19.6885	-80.0666	19.6874	-80.068
B	Mangrove	1.02998	I	0	19.6952	-80.0609	19.6885	-80.0666
B	Dry forest	0.11369	C	1	19.6949	-80.0617	19.6943	-80.0625
B	Dry forest	0.0460248	C	0	19.6952	-80.061	19.695	-80.0613
B	Mangrove	1.9634	I	0	19.6702	-80.0676	19.661	-80.0816
B	Mangrove	1.30357	C	1	19.6776	-80.0559	19.6687	-80.0673
B	Dry scrub	0.334366	I	0	19.6725	-80.0656	19.6702	-80.0676
B	Mangrove	0.803063	I	0	19.6767	-80.0593	19.6725	-80.0656
B	Dry forest	0.110033	E	1	19.6874	-80.0698	19.6867	-80.0672
B	Dry forest	0.21397	I	0	19.6609	-80.0817	19.6601	-80.0836
B	Developed	2.26918	C	0	19.6685	-80.0673	19.6593	-80.0855
B	Dry scrub	0.748345	W	2	19.6867	-80.0675	19.682	-80.0625
B	Developed	0.0667512	W	0	19.682	-80.0624	19.6814	-80.0621
B	Developed	0.0542544	W	0	19.6782	-80.0601	19.6778	-80.0599
B	Dry forest	0.0896112	W	1	19.6873	-80.0681	19.6867	-80.0675
C	Sea grape	0.360578	C	0	19.6943	-80.0625	19.6926	-80.0653
C	Mangrove	5.97067	I	1	19.7038	-80.0054	19.6952	-80.0606
C	Dry scrub	0.118567	I	0	19.704	-80.0043	19.7038	-80.0054
C	Sea grape	6.09941	C	1	19.7045	-80.0034	19.6957	-80.06
D	Mangrove	0.355092	C	0	19.6776	-80.0559	19.6765	-80.0591
D	Dry scrub	0.860999	C	0	19.6776	-80.0559	19.6752	-80.0488
D	Sea grape	1.26173	C	0	19.6775	-80.0382	19.6751	-80.0486
D	Sea grape	2.75198	C	0	19.6904	-80.013	19.6796	-80.0358
D	Mangrove	6.8719	I	0	19.6952	-80.0022	19.6767	-80.0591
D	Dry scrub	1.24563	C	2	19.695	-80.0021	19.6904	-80.013
D	Developed	0.392582	C	0	19.6796	-80.0358	19.6775	-80.0388
E	Mangrove	2.86463	I	0	19.6981	-79.9754	19.6952	-80.0021
E	Dry scrub	0.526255	I	2	19.6988	-79.9703	19.6981	-79.9752
E	Dry scrub	5.05334	I	3	19.7041	-80.0041	19.7017	-79.9648
E	Dry scrub	1.10723	C	0	19.6977	-79.992	19.6951	-80.0021
E	Sea grape	1.78637	C	0	19.6979	-79.975	19.6977	-79.992
E	Dry scrub	3.07385	C	4	19.7129	-79.9746	19.698	-79.975
E	Sea grape	1.10401	C	1	19.7132	-79.9755	19.7109	-79.9857
E	Sea grape	0.330708	C	0	19.7103	-79.987	19.7092	-79.9899
E	Dry scrub	0.474756	C	1	19.7092	-79.9899	19.7074	-79.9941
E	Dry scrub	1.00745	E	4	19.7041	-80.0041	19.6953	-80.0021
E	Dry scrub	1.00423	W	3	19.704	-80.0043	19.6953	-80.0023
E	Sea grape	1.009	C	0	19.7046	-80.0032	19.7074	-79.9941
E	Mangrove	0.719377	I	0	19.7017	-79.9648	19.6988	-79.9703
