# Supplementary material for: Vitelline Warbler (Setophaga vitellina) songs, calls, and habitat preferences: novel acoustic descriptions of a range-restricted Caribbean songbird
Source: PLoS One. 2025 Apr 28;20(4):e0312636. doi: 10.1371/journal.pone.0312636 (PMC12036837; doi:10.1371/journal.pone.0312636)
Supplement: S2 Dataset — All recordings are used with permission from the Macaulay Library at the Cornell Lab of Ornithology. (XLSX) [file pone.0312636.s004.xlsx]

## Sheet: Metadata
All recordings were received from the Macaulay Library at the Cornell Lab of Ornithology.
Variable	Description
Media name	Unique identifier assigned to each recording by the Macaulay Library.
Island	Island where recording was taken (GC: Grand Cayman, LC: Little Cayman, SI: Swan Islands)
Date	Date of recording (day month year)
Number of songs	Number of discrete songs identified from the focal individual bird in a given recording
Deviations	Qualitative assessment of the recording, with descriptions given for any components that deviate from the vocalizations observed on Little Cayman in 2023 as a part of this study

## Sheet: Songs across islands
Media name	Island	Date	Number of songs	Deviations
ML122656	GC	2003-02-21	3	Songs contain no characteristic up-note. Instead, there are four notes that look more like chips but rise in frequency, more like a Prairie Warbler song. The down-note is uncharacteristically low in frequency.
ML28962681	GC	2016-05-17	2	Songs include an extra note after the down-note, which rises in frequency but appears distinct from up-notes.
ML31188641	GC	2016-07-13	2	Songs include an extra note after the down-note, which rises in frequency but appears distinct from up-notes.
ML56048601	GC	2017-04-27	3	Two out of three songs include an extra note after the down-note, which rises in frequency but appears distinct from up-notes
ML99165691	GC	2018-04-06	2	Songs contain six chips. The up-note and down-note are shapes not observed on Little Cayman.
ML148541091	GC	2019-03-29	4	Songs contain no characteristic up-note. Instead, there are four notes that look more like chips but rise in frequency, more like a Prairie Warbler song.
ML149947071	GC	2019-04-05	6	Chips rise in frequency and are barely distinguishable from up-note. The up-note and down-note are shapes not observed on Little Cayman.
ML208044381	GC	2020-02-07	2	The up-note (or analogous component) falls in frequency instead of rising. The down-note is a shape not observed on Little Cayman.
ML214163851	GC	2020-03-02	1	The up-note is longer than the chips, but otherwise the same in terms of structure and frequency.
ML214163791	GC	2020-03-02	1	The up-note is longer than the chips, but otherwise the same in terms of structure and frequency.
ML214186991	GC	2020-03-04	1	The up-note is longer than the chips, but otherwise the same in terms of structure and frequency. There is a second down-note (lower frequency than the first).
ML382702901	GC	2021-10-20	1	Chips are variable in shape. The up-note analog declines in frequency. The down note is a shape not observed on Little Cayman.
ML382702261	GC	2021-10-25	1	N/A
ML471590481	GC	2022-07-31	1	The down-note is a shape not observed on Little Cayman.
ML621455489	GC	2024-07-12	2	The chips are a shape not observed on Little Cayman. There is an extra buzzy chip-type note before the chips. There are three low frequency notes after the up-note.
ML142600341	LC	2019-02-24	2	N/A
ML379114681	LC	2021-10-14	1	N/A
ML598294261	LC	2023-07-27	5	N/A
ML620009881	LC	2024-05-21	2	N/A
ML620010641	LC	2024-05-24	1	Song includes an extra note after the down-note, which rises in frequency but appears distinct from up-notes.
ML620011119	LC	2024-05-25	2	N/A
ML620011118	LC	2024-05-25	1	N/A
ML620010946	LC	2024-05-25	7	N/A
ML451235541	SI	2022-05-19	2	Songs have two apparent up-notes, with the second being at a higher frequency. The down-note analog is the highest-frequency note in the song.
ML557363371	SI	2023-04-10	2	Chips are much faster and shorter than observed on Little Cayman. The down-note is a shape not observed on Little Cayman.
